# Supplementary material for: Building Resident Quality Improvement Knowledge and Engagement Through a Longitudinal, Mentored, and Experiential Learning-Based Quality Improvement Curriculum
Source: MedEdPORTAL. 2023 Apr 18;19:11310. doi: 10.15766/mep_2374-8265.11310 (PMC10110773; doi:10.15766/mep_2374-8265.11310)
Supplement: Supplementary file 1 — Session 1 Slides.pptxSession 1 Workbook.pptxSession 2 Slides.pptxSession 2 Workbook.pptxSession 3 Slides.pptxSession 4 Work-in-Progress Presentation Template.pptxSession 5 Slides.pptxQI Charter Template.docxFaculty Milestones.docxFaculty Guide.docxResident Survey.docx [file mep_2374-8265.11310-s001.zip]

Archive with 12 entries (12 files):
- F. Session 4 Work-in-Progress Presentation Template.pptx
- G. Session 5 Slides.pptx
- H. QI Charter Template.docx
- I. Faculty Milestones.docx
- J. Faculty Guide.docx
- K. Resident Survey.docx
- B. Session 1 Workbook.pptx
- C. Session 2 Slides.pptx
- D. Session 2 Workbook.pptx
- E. Session 3 Slides.pptx
- A. Session 1 Slides.pptx
- Educational Summary Report_11310.pdf
